# Supplementary material for: Osteoclast-Driven Osteogenesis, Bone Remodeling and Biomaterial Resorption: A New Profile of BMP2-CPC-Induced Alveolar Bone Regeneration
Source: Int J Mol Sci. 2022 Oct 13;23(20):12204. doi: 10.3390/ijms232012204 (PMC9602653; doi:10.3390/ijms232012204)
Supplement: Supplementary file 1 [file ijms-23-12204-s001.zip]

Archive with 1 entries (1 files):
- ijms-1924395-supplementary.pdf
